# Supplementary material for: Effect of Polymer Encapsulation on the Mechanoluminescence of Mn2+-Doped CaZnOS
Source: Polymers (Basel). 2024 Aug 23;16(17):2389. doi: 10.3390/polym16172389 (PMC11397280; doi:10.3390/polym16172389)
Supplement: Supplementary file 1 [file polymers-16-02389-s001.zip]

Archive with 3 entries (3 files):
- Supplementary Materials.pdf
- Video S1.mp4
- Video S2.mp4
